# Supplementary material for: Identification of Darunavir Derivatives for Inhibition of SARS-CoV-2 3CLpro
Source: Int J Mol Sci. 2022 Dec 16;23(24):16011. doi: 10.3390/ijms232416011 (PMC9781983; doi:10.3390/ijms232416011)
Supplement: Supplementary file 1 [file ijms-23-16011-s001.zip]

Archive with 1 entries (1 files):
- ijms-1982086-supplementary.pdf
